# Supplementary material for: The Genus Plagiothecium Schimp. (Plagiotheciaceae, Bryophyta) in Eurasia: An Annotated Checklist with Distribution and Ecological Data
Source: Plants (Basel). 2021 Apr 26;10(5):868. doi: 10.3390/plants10050868 (PMC8145931; doi:10.3390/plants10050868)
Supplement: Supplementary file 1 [file plants-10-00868-s001.zip]

Archive with 1 entries (1 files):
- plants-1156055-supplementary.pdf
